# Supplementary material for: Solute Diffusivity and Local Free Volume in Cross-Linked Polymer Network: Implication of Optimizing the Conductivity of Polymer Electrolyte
Source: Polymers (Basel). 2022 May 18;14(10):2061. doi: 10.3390/polym14102061 (PMC9145971; doi:10.3390/polym14102061)
Supplement: Supplementary file 1 [file polymers-14-02061-s001.zip]

Archive with 1 entries (1 files):
- SI_Crosslink.pdf
